# Supplementary material for: Endocochlear potential contributes to hair cell death in TMPRSS3 hearing loss
Source: J Clin Invest. 2025 Jul 17;135(18):e186395. doi: 10.1172/JCI186395 (PMC12435832; doi:10.1172/JCI186395)
Supplement: Supporting data values [file jci-135-186395-s338.xlsx]

## Sheet: Fig 2B_SGN subtypes
Age	Genotype	% BRN3A	%Calreticulin	%Calbindin	%NGFR
P11	Tmprss3-Y260X/Y260X	59.17	55.5556
P11	Tmprss3-Y260X/Y260X	54.31	44.0678
P11	Tmprss3-Y260X/Y260X	60.81	50
P11	Tmprss3-Y260X/+	28.04	36.8421
P11	Tmprss3-Y260X/+	47.17	41.6667
P11	Tmprss3-Y260X/+	62.75	51.6667
P21	Tmprss3-Y260X/Y260X	58.49	41.5094
P21	Tmprss3-Y260X/Y260X	60	51.6667
P21	Tmprss3-Y260X/Y260X	44.71	37.65
P21	Tmprss3-Y260X/+	50.31	56.52
P21	Tmprss3-Y260X/+	59.18	41.8367
P21	Tmprss3-Y260X/+	57.89	47.3684
P11	Tmprss3-Y260X/Y260X			62.963
P11	Tmprss3-Y260X/Y260X			61.46
P11	Tmprss3-Y260X/Y260X			72.3077
P11	Tmprss3-Y260X/+			68.4211
P11	Tmprss3-Y260X/+			55.9809
P11	Tmprss3-Y260X/+			50.6122
P11	Tmprss3-Y260X/Y260X				13.46
P11	Tmprss3-Y260X/Y260X				15.79
P11	Tmprss3-Y260X/Y260X				11.1111
P11	Tmprss3-Y260X/+				13.79
P11	Tmprss3-Y260X/+				11.02
P11	Tmprss3-Y260X/+				14.04
P21	Tmprss3-Y260X/Y260X			59.55
P21	Tmprss3-Y260X/Y260X			65.18
P21	Tmprss3-Y260X/Y260X			49.3151
P21	Tmprss3-Y260X/+			50.39
P21	Tmprss3-Y260X/+			63.16
P21	Tmprss3-Y260X/+			59.7
P21	Tmprss3-Y260X/Y260X				11.36
P21	Tmprss3-Y260X/Y260X				12.5
P21	Tmprss3-Y260X/Y260X				10
P21	Tmprss3-Y260X/+				15.79
P21	Tmprss3-Y260X/+				12.96
P21	Tmprss3-Y260X/+				15.32

## Sheet: Fig 3H_Explant IHC
	Tmprss3-Y260X/+	Tmprss3-Y260X/+	Tmprss3-Y260X/+	Tmprss3-Y260X/Y260X	Tmprss3-Y260X/Y260X	Tmprss3-Y260X/Y260X	Tmprss3-Y260X/Y260X
D16	9.7	11.4	12.9	12.6	9.8	13.9	12.7
D20	10.8	14.6	9.7	10.6	10	12.3	11.9
D25	10	9.9	11.7	10.8	10.3	15.9
D30	11.8	13.8		10.2	10.9	13.5

## Sheet: Fig 3I_Explant OHC
	Tmprss3-Y260X/+	Tmprss3-Y260X/+	Tmprss3-Y260X/+	Tmprss3-Y260X/Y260X	Tmprss3-Y260X/Y260X	Tmprss3-Y260X/Y260X	Tmprss3-Y260X/Y260X	Tmprss3-Y260X/Y260X
D16	30.6	35.5	44.4	39	26.6	38.7	39.7	22.6
D20	27.1	36.5	33.8	24.1	24.8	25.5	30.7
D25	9.6	25.7	34.1	26.8	23.6	18.5
D30	22.7	30.3		22.2	21.3	9.7

## Sheet: Fig 4B_P28 EP
Mouse ID	Gender	Genotype	EP
Tmprss3 mutant mice
1570	F	Tmprss3-Y260X/Y260X	99.2
1564	F	Tmprss3-Y260X/Y260X	101.6
1566	F	Tmprss3-Y260X/Y260X	103.5
1567	M	Tmprss3-Y260X/Y260X	90.6
1574	M	Tmprss3-Y260X/Y260X	91
1565	M	Tmprss3-Y260X/Y260X	102.9
Control mice
1563	F	Tmprss3-Y260X/+	112.6
1562	F	Tmprss3-Y260X/+	90.7
1569	F	Tmprss3-Y260X/+	79.4
1568	M	Tmprss3-Y260X/+	74.4
1560	M	Tmprss3-Y260X/+	101.6
P = 0.3764

## Sheet: Fig 4C_P7-24 EP
Postnatal age	Tmprss3-Y260X/+	Tmprss3-Y260X/+	Tmprss3-Y260X/+	Tmprss3-Y260X/+	Tmprss3-Y260X/+	Tmprss3-Y260X/+	Tmprss3-Y260X/+	Tmprss3-Y260X/+	Tmprss3-Y260X/+	Tmprss3-Y260X/+	Tmprss3-Y260X/+	Tmprss3-Y260X/+	Tmprss3-Y260X/+	Tmprss3-Y260X/+	Tmprss3-Y260X/+	Tmprss3-Y260X/Y260X	Tmprss3-Y260X/Y260X	Tmprss3-Y260X/Y260X	Tmprss3-Y260X/Y260X	Tmprss3-Y260X/Y260X	Tmprss3-Y260X/Y260X	Tmprss3-Y260X/Y260X	Tmprss3-Y260X/Y260X	Tmprss3-Y260X/Y260X	Tmprss3-Y260X/Y260X	Tmprss3-Y260X/Y260X	Tmprss3-Y260X/Y260X	Tmprss3-Y260X/Y260X	Tmprss3-Y260X/Y260X	Tmprss3-Y260X/Y260X	Tmprss3-Y260X/Y260X	Tmprss3-Y260X/Y260X	Tmprss3-Y260X/Y260X
P7-P11	25				26	31	35	33	41	48	53	48	42.5	55	42	7	35.5	35.1	42	47.5	50.4	40	36.5	48	67	87
P12-P15	45	48	45	68	60	78	40	40	50.7	63	67	60	75	75	57.7	12	85	87	82	80	100	101	80	90	76	77	80	96	85	100	97	99.8	85
P18-P24	81.2	85	85	70	101	78	95	95	101	101						18	85	89	95	101	100	92.2	98	97
STATS
	Discovery?	P value	Mean of Y260X homo	Mean of Y260X het	Difference	SE of difference	t ratio	df	q value
P7-P11	No	0.132385	48.9	39.96	8.942	5.7	1.569	20	0.133709
P12-P15	Yes	<0.000001	88.28	58.16	30.12	3.878	7.767	30	<0.000001
P18-P24	No	0.221439	94.65	89.22	5.43	4.268	1.272	16	0.149102

## Sheet: Fig 5B_TmpMitf_HC
Inner Hair Cells
	T+/-;M-/- P16	T+/-;M-/- P16	T+/-;M-/- P16	T-/-;M-/- P16	T-/-;M-/- P16	T-/-;M-/- P16	T+/-;M+/+ P16	T+/-;M+/+ P16	T+/-;M+/+ P16	T+/-;M+/- P16	T+/-;M+/- P16	T+/-;M+/- P16	T-/-;M+/+ P16	T-/-;M+/+ P16	T-/-;M+/+ P16	T-/-;M+/- P16	T-/-;M+/- P16	T-/-;M+/- P16	T+/-;M-/- P21	T+/-;M-/- P21	T+/-;M-/- P21	T-/-;M-/- P21	T-/-;M-/- P21	T-/-;M-/- P21	T-/-;M+/- P21	T-/-;M+/- P21	T-/-;M+/- P21	T-/-;M+/+ P21	T-/-;M+/+ P21	T-/-;M+/+ P21	T+/-;M+/- P21	T+/-;M+/- P21	T+/-;M+/- P21	T+/-;M+/+ P21	T+/-;M+/+ P21	T+/-;M+/+ P21
Apex	12	13	12.5	13.5	12	12	12	12	12	12.5	12	12	1	1	1	13	12.5	12	13	12	12.5	12	11.5	12	14	12.5	11	0	0	0	11.5	12.5	10	13	13.5	13.5
Mid	12.5	13.5	13	13.5	13	13.5	12	14	13	12	13	12.5	0	0	1	13	13	11	13	12.5	13	12	12.5	12.5	12.5	13.5	12.5	0	0	1	12	14	14	13	14	13.5
Base	11.5	13	11.5	12	12	12.5	12	13	12	11.5	12	13	1	0	1	12.5	10	13	12	11	11.5	12	10.5	10	10.5	11.5	11	0	1	0.5	10.5	11	11.5	11.5	11	12
Outer Hair Cells
	T+/-;M-/- P16	T+/-;M-/- P16	T+/-;M-/- P16	T-/-;M-/- P16	T-/-;M-/- P16	T-/-;M-/- P16	T+/-;M+/- P16	T+/-;M+/- P16	T+/-;M+/- P16	T+/-;M+/+ P16	T+/-;M+/+ P16	T+/-;M+/+ P16	T-/-;M+/+ P16	T-/-;M+/+ P16	T-/-;M+/+ P16	T-/-;M+/- P16	T-/-;M+/- P16	T-/-;M+/- P16	T+/-;M-/- P21	T+/-;M-/- P21	T+/-;M-/- P21	T-/-;M-/- P21	T-/-;M-/- P21	T-/-;M-/- P21	T-/-;M+/- P21	T-/-;M+/- P21	T-/-;M+/- P21	T-/-;M+/+ P21	T-/-;M+/+ P21	T-/-;M+/+ P21	T+/-;M+/- P21	T+/-;M+/- P21	T+/-;M+/- P21	T+/-;M+/+ P21	T+/-;M+/+ P21	T+/-;M+/+ P21
Apex	39.5	41	37	42	41	38	33.5	38	39.5	39.5	38	39	0	0	2	38.5	34	35	36	37.5	36	29	32	37.5	23	37.5	33.5	0	0.5	0	27.5	36	34	40.5	41	40
Mid	31	38.5	37	11.5	32	24.5	4.5	19	31	40	40	41	0	0	0	33.5	12	8	24	24.5	5.5	10	5	9.5	11	20	15	0	0	0	11.5	22	29	39	43	43
Base	15.5	35	23	1	11.5	12	1.5	3	15.5	35.5	38	39	0	0	0	16.5	13	18	7	14	1	1	0	9	5	9.5	7.5	0	0.5	0	2	4.5	8	36.5	37	37

## Sheet: Fig 5D_TmpPou HC
Genotype	Gender	Mouse line	Outer Hair Cell (OHC) count	Inner Hair Cell (IHC) count
Control
	M	TMPRSS3 +/- Pou3f4 +/Y	50	16
	M	TMPRSS3 +/- Pou3f4 +/Y	48	13
	F	TMPRSS3 +/- Pou3f4 +/-	50	14
	F	TMPRSS3 +/- Pou3f4 +/-	53	14
Pou3F4 knockout
	M	TMPRSS3 +/- Pou3f4 -/Y	49	15
	M	TMPRSS3 -/- Pou3f4 -/Y	50	18
	F	TMPRSS3 +/- Pou3f4 -/-	50	15
	F	TMPRSS3 +/- Pou3f4 -/-	49	16
	F	TMPRSS3 +/- Pou3f4 -/-	47	15
	F	TMPRSS3 +/+ Pou3f4 -/-	49	16
	F	TMPRSS3 +/+ Pou3f4 -/-	49	14
Tmprss3 KO (Tmprss3-Y260X/Y260X)
	M	TMPRSS3 -/- Pou3f4 +/Y	0	0
	M	TMPRSS3 -/- Pou3f4 +/Y	0	0
	F	TMPRSS3 -/- Pou3f4 +/+	0	0
	F	TMPRSS3 -/- Pou3f4 +/+	0	0
	F	TMPRSS3 -/- Pou3f4 +/+	0	0
	F	TMPRSS3 -/- Pou3f4 +/+	0	0
	F	TMPRSS3 -/- Pou3f4 +/+	0	0
	F	TMPRSS3 -/- Pou3f4 +/+	0	0
Double KO
	M	TMPRSS3 -/- Pou3f4 -/y	47	16
	M	TMPRSS3 -/- Pou3f4 -/y	51	14
	M	TMPRSS3 -/- Pou3f4 -/y	46	17
	F	TMPRSS3 -/- Pou3f4 -/-	48	14
	F	TMPRSS3 -/- Pou3f4 -/-	46	15

## Sheet: Fig 6B_KCNMA1
Tmprss3Y260X/+;Mitf +/+
	P12	P12	P12	P12	P12	P12	P12	P12	P12	P13	P13	P13	P13	P13	P13	P13	P13	P13	P14	P14	P14	P14	P14	P14	P15	P15	P15	P15	P15	P15	P15
Apex	11	11		10	6	11		5	6	14	10	10	11			7		6	9	14	11	13	13	14	17	9	9	13	8	7
Mid	6		9	8		7	8	7		15	6	10		9	8			8	12	12	11	11	12	12	10		11	12	10	9	6
Base				4	7	8	8	6	6		6		8	4		8	8	7	8	5	8	7	8	10	10	7	9	9	7	8
Tmprss3Y260X/Y260X;Mitf +/Mi-wh
	P12	P12	P12	P12	P12	P12	P12	P12	P12	P13	P13	P13	P13	P13	P13	P14	P14	P14	P14	P14	P14	P14	P15	P15	P15	P15	P15	P15
Apex	0		0	0	0	0	0	0	0	0	0	0	0	0	0		0	0	0	0	0	0	0	0	0	0	0	0
Mid	0	0	0	0	0	0	0	0	0	0	0	0	0	0	0	0	0	0	0	0	0	0	0	0	0	0	0	0
Base	0	0	0	0	0	0	0	0	0	0	0	0	0	0	0	0	0	0	0	0	0	0	0	0	0	0	0	0

## Sheet: Fig 7B_Furosemide
Untreated
	IHC	IHC	IHC	IHC
Apex	0	0	0	1
Mid	0	0	0	0
Base	0	0	0	0
	OHC	OHC	OHC	OHC
Apex	0	0	0	0
Mid	0	0	0	0
Base	0	0	0	0
Furosemide Treated
	IHC	IHC	IHC	IHC	IHC	IHC	IHC	IHC	IHC	IHC	IHC	IHC	IHC	IHC
Apex	13	12	12	12	12	1	1	4	13	12	13	13	6	4
Mid	7	8	5	12	1	4	4	4	14	12	13	14	5	1
Base	10	9	9	11	3	2	2	1	12	1	12	12	9	1
	OHC	OHC	OHC	OHC	OHC	OHC	OHC	OHC	OHC	OHC	OHC	OHC	OHC	OHC
Apex	26	5	26	34	6	0	1	0	29	16	29	23	14	0
Mid	0	2	0	0	0	0	0	0	15	4	5	13	0	0
Base	0	0	2	0	0	0	0	0	7	6	9	6	0	0
Statistics
Compare column means (main column effect)
Number of families	1
Number of comparisons per family	6
Alpha	0.05
Tukey's multiple comparisons test	Predicted (LS) mean diff.	95.00% CI of diff.	Below threshold?	Summary	Adjusted P Value
Furosemide - IHC vs. Furosemide - OHC	1.143	-2.280 to 4.566	No	ns	0.8188
Furosemide - IHC vs. Control - IHC	7.679	2.544 to 12.81	Yes	***	0.001
Furosemide - IHC vs. Control - OHC	7.762	2.627 to 12.90	Yes	***	0.0008
Furosemide - OHC vs. Control - IHC	6.536	1.401 to 11.67	Yes	**	0.0067
Furosemide - OHC vs. Control - OHC	6.619	1.484 to 11.75	Yes	**	0.0059
Control - IHC vs. Control - OHC	0.08333	-6.321 to 6.488	No	ns	>0.9999
Test details	Predicted (LS) mean 1	Predicted (LS) mean 2	Predicted (LS) mean diff.	SE of diff.	N1	N2	q	DF
Furosemide - IHC vs. Furosemide - OHC	7.762	6.619	1.143	1.309	42	42	1.234	96
Furosemide - IHC vs. Control - IHC	7.762	0.08333	7.679	1.964	42	12	5.529	96
Furosemide - IHC vs. Control - OHC	7.762	0	7.762	1.964	42	12	5.589	96
Furosemide - OHC vs. Control - IHC	6.619	0.08333	6.536	1.964	42	12	4.706	96
Furosemide - OHC vs. Control - OHC	6.619	0	6.619	1.964	42	12	4.766	96
Control - IHC vs. Control - OHC	0.08333	0	0.08333	2.449	12	12	0.04811	96

## Sheet: Fig S1_TUJ1 counts
Age	Genotype	Slide	TUJ1	xy (mm2)	z (mm)	volume (mm3)	cell count / 10,000 mm3
p11	Tmprss3-WT	m230_Slide7_1	85	18839	9	169551	50.1324
	Tmprss3-WT	m231_Slide7_1	61	14113	9	127017	48.0251
	Tmprss3-WT	m173_Slide8_1	70	19659	7	137613	50.8673
	Tmprss3-Y260X/Y260X	m203_Slide19_1	101	25132	8	201056	50.2348
	Tmprss3-Y260X/Y260X	m204_Slide4_1	114	25142	9	226278	50.3805
	Tmprss3-Y260X/Y260X	m205_Slide19_1	76	18964	8	151712	50.0949
P21	Tmprss3-WT	m188_Slide8_1	97	19442	10	194420	49.892
	Tmprss3-WT	m192_Slide11_1	146	29947	10	299470	48.7528
	Tmprss3-WT	m235_Slide9_1	112	22663	10	226630	49.4198
	Tmprss3-Y260X/Y260X	m193_Slide12_1	79	16149	10	161490	48.9194
	Tmprss3-Y260X/Y260X	m198_Slide13_1	59	12189	10	121890	48.4043
	Tmprss3-Y260X/Y260X	m169_Slide14_1	77	15414	10	154140	49.9546

[truncated: 2 more sheets: Fig S2 ABR, Fig S3 ABR]
